# Supplementary material for: In-Depth Sequence Analysis of Bread Wheat VRN1 Genes
Source: Int J Mol Sci. 2021 Nov 13;22(22):12284. doi: 10.3390/ijms222212284 (PMC8626038; doi:10.3390/ijms222212284)
Supplement: Supplementary file 1 [file ijms-22-12284-s001.zip]

Archive with 3 entries (3 files):
- ESM1.zip
- ESM2.xlsx
- ESM3.pdf
