# Supplementary material for: In-Depth Sequence Analysis of Bread Wheat VRN1 Genes
Source: Int J Mol Sci. 2021 Nov 13;22(22):12284. doi: 10.3390/ijms222212284 (PMC8626038; doi:10.3390/ijms222212284)
Supplement: Supplementary file 1 [file ijms-22-12284-s001.zip › ESM2.xlsx]

## Sheet: Table S1
Table S1. List of Triticum aestivum cultivars, their growth habit, country of origin, CNV of VRN-A1 and allelic composition.
Growth habit was set according to the GRIN database.
Later, winter growth type of cultivars Botagoz, 5499, Dalmatia 2 and 771-VII/12 (highlighted in yellow color) was changed to spring according to genotyping results.
Code	Accession number	Name	Habit	Coutry of origin	VRN-A1 CNV	Allelic composition						5A chromosome sorting
1	01C0106999	Bagou	W	FRA	1	vrn-A1	vrn-B1	vrn-D1	N/A	N/A	N/A	no
2	01C0107374	Banderola	W	POL	3	vrn-A1	vrn-B1	vrn-D1	N/A	N/A	N/A	yes
3	01C0106919	Barryton	W	FRA	3	vrn-A1	vrn-B1	vrn-D1	N/A	N/A	N/A	yes
4	01C0105855	Batis	W	DEU	3	vrn-A1	vrn-B1	vrn-D1	N/A	N/A	N/A	yes
5	01C0107795	Bernstein	W	DEU	4	vrn-A1	vrn-B1	vrn-D1	N/A	N/A	N/A	no
6	01C0106900	Brilliant	W	DEU	2	vrn-A1	vrn-B1	vrn-D1	N/A	N/A	N/A	yes
7	01C0107411	Brokat	W	DEU	3	vrn-A1	vrn-B1	vrn-D1	N/A	N/A	N/A	yes
8	01C0105858	Complet	W	DEU	3	vrn-A1	vrn-B1	vrn-D1	N/A	N/A	N/A	no
9	01C0105219	Corsaire	W	FRA	3	vrn-A1	vrn-B1	vrn-D1	N/A	N/A	N/A	no
10	01C0106795	Dromos	W	DEU	2	vrn-A1	vrn-B1	vrn-D1	N/A	N/A	N/A	yes
11	01C0107408	Etana	W	DEU	3	vrn-A1	vrn-B1	vrn-D1	N/A	N/A	N/A	yes
12	01C0106796	Eurofit	W	AUT	3	vrn-A1	vrn-B1	vrn-D1	N/A	N/A	N/A	no
13	01C0107414	Fabius	W	AUT	3	vrn-A1	vrn-B1	vrn-D1	N/A	N/A	N/A	no
14	01C0107131	Graindor	W	FRA	2	vrn-A1	vrn-B1	vrn-D1	N/A	N/A	N/A	no
15	01C0100285	Hana	W	CZE	3	vrn-A1	vrn-B1	vrn-D1	N/A	N/A	N/A	yes
16	01C0107279	Hewitt	W	NLD	3	vrn-A1	vrn-B1	vrn-D1	N/A	N/A	N/A	yes
17	01C0107133	Jindra	W	CZE	2	vrn-A1	vrn-B1	vrn-D1	N/A	N/A	N/A	yes
18	01C0100257	Kosutka	W	CZE	2	vrn-A1	vrn-B1	vrn-D1	N/A	N/A	N/A	yes
19	01C0106118	Ludwig	W	AUT	3	vrn-A1	vrn-B1	vrn-D1	N/A	N/A	N/A	yes
20	01C0107136	Matylda	W	CZE	2	vrn-A1	vrn-B1	vrn-D1	N/A	N/A	N/A	yes
21	01C0107605	Nordika	W	CZE	3	vrn-A1	vrn-B1	vrn-D1	N/A	N/A	N/A	yes
22	01C0107679	Pannonia NS	W	SRB	3	vrn-A1	vrn-B1	vrn-D1	N/A	N/A	N/A	yes
23	01C0107407	Patras	W	DEU	2	vrn-A1	vrn-B1	vrn-D1	N/A	N/A	N/A	yes
24	01C0106934	Sakura	W	CZE	2	vrn-A1	vrn-B1	vrn-D1	N/A	N/A	N/A	no
25	01C0100379	Samanta	W	CZE	3	vrn-A1	vrn-B1	vrn-D1	N/A	N/A	N/A	yes
26	01C0100492	Saskia	W	CZE	3	vrn-A1	vrn-B1	vrn-D1	N/A	N/A	N/A	yes
27	01C0106797	Simila	W	CZE	3	vrn-A1	vrn-B1	vrn-D1	N/A	N/A	N/A	yes
28	01C0105848	Svitava	W	CZE	3	vrn-A1	vrn-B1	vrn-D1	N/A	N/A	N/A	yes
29	01C0107607	Tilman	W	FRA	2	vrn-A1	vrn-B1	vrn-D1	N/A	N/A	N/A	yes
30	01C0106768	Claire	W	GBR	1	vrn-A1	vrn-B1	vrn-D1	N/A	N/A	N/A	no
31	01C0201942	Chinese Spring	S	CHN	1	vrn-A1	vrn-B1	Vrn-D1a	N/A	N/A	N/A	no
32	N/A	Jagger	W	USA	1	vrn-A1	vrn-B1	vrn-D1	N/A	N/A	N/A	yes
33	09A2200048	2174	W	DEU	3	vrn-A1	vrn-B1	vrn-D1	N/A	N/A	N/A	no
34	N/A	TDC	W	AUS	1	vrn-A1	vrn-B1	vrn-D1	N/A	N/A	Ppd-D1b	no
35	N/A	Elly	W	CZE	2	vrn-A1	vrn-B1	vrn-D1	N/A	N/A	N/A	yes
36	01C0107490	Kanhard Selection Buck	W	ARG	3	vrn-A1	vrn-B1	vrn-D1	N/A	N/A	N/A	no
37	01C0107530	Jubile Ii.	W	BEL	2	vrn-A1	vrn-B1	vrn-D1	N/A	N/A	N/A	no
38	01C0107495	Rumunka	W	BIH	2	vrn-A1	vrn-B1	vrn-D1	N/A	N/A	N/A	no
39	01C0103434	Norstar	W	CAN	3	vrn-A1	vrn-B1	vrn-D1	N/A	N/A	N/A	no
40	N/A	Ceylon	W	FIN	3	vrn-A1	vrn-B1	vrn-D1	N/A	N/A	N/A	no
41	01C0106727	Barroko	W	GBR	3	vrn-A1	vrn-B1	vrn-D1	N/A	N/A	N/A	no
42	01C0107517	Dalmatia 2	S	HRV	3	vrn-A1	vrn-B1	Vrn-D1c	N/A	N/A	N/A	no
43	01C0107534	Bankuta	W	HUN	3	vrn-A1	vrn-B1	vrn-D1	N/A	N/A	N/A	no
44	01C0104276	Arina	W	CHE	3	vrn-A1	vrn-B1	vrn-D1	N/A	N/A	N/A	no
45	01C0107488	F24	W	CHN	4	vrn-A1	vrn-B1	vrn-D1	N/A	N/A	N/A	no
46	01C0107586	5499	S	IRN	3	vrn-A1	vrn-B1	Vrn-D1a	N/A	N/A	N/A	no
47	01C0107494	Norin 40	W	JPN	3	vrn-A1	vrn-B1	vrn-D1	N/A	N/A	N/A	no
48	01C0107704	Botagoz	S	KAZ	3	vrn-A1	vrn-B1	Vrn-D1b	N/A	N/A	N/A	no
49	01C0107509	Batkan Krasnaya	W	KGZ	2	vrn-A1	vrn-B1	vrn-D1	N/A	N/A	N/A	no
50	01C0107535	Seu Seun 8	W	KOR	3	vrn-A1	vrn-B1	vrn-D1	N/A	N/A	N/A	no
51	01C0107508	Todireshti	W	MDA	3	vrn-A1	vrn-B1	vrn-D1	N/A	N/A	N/A	no
52	01C0107526	771-VII/12	S	MKD	1	vrn-A1	vrn-B1	Vrn-D1c	N/A	N/A	N/A	no
53	01C0107514	Balan De Figanesti	W	ROM	3	vrn-A1	vrn-B1	vrn-D1	N/A	N/A	N/A	no
54	01C0106360	Venistar	W	SVK	2	vrn-A1	vrn-B1	vrn-D1	N/A	N/A	N/A	no
55	01C0107501	Eroica	W	SWE	2	vrn-A1	vrn-B1	vrn-D1	N/A	N/A	N/A	no
56	01C0107493	Tir	W	TUR	3	vrn-A1	vrn-B1	vrn-D1	N/A	N/A	N/A	no
57	01C0107489	148	W	UKR	3	vrn-A1	vrn-B1	vrn-D1	N/A	N/A	N/A	no
58	01C0102121	Atlas 66	W	USA	2	vrn-A1	vrn-B1	vrn-D1	N/A	N/A	N/A	no
59	AGG41110WHEA*	Euclide	W	FRA	3	vrn-A1	vrn-B1	vrn-D1	N/A	N/A	N/A	no
60	01C0107470	ESTIVUS	W	DEU	3	vrn-A1	vrn-B1	vrn-D1	N/A	N/A	N/A	no
61	01C0107478	COLONIA	W	DEU	3	vrn-A1	vrn-B1	vrn-D1	N/A	N/A	N/A	no
62	01C0100287	MARA	W	CZE	3	vrn-A1	vrn-B1	vrn-D1	N/A	N/A	N/A	no
63	01C0100230	LENA	W	CZE	3	vrn-A1	vrn-B1	vrn-D1	N/A	N/A	N/A	no
64	01C0105646	Renan	W	FRA	3	vrn-A1	vrn-B1	vrn-D1	N/A	N/A	N/A	no
65	TRI 6794	Chozo Mestnaja	W	RUS	3	vrn-A1	vrn-B1	vrn-D1	N/A	N/A	N/A	no
66	01C0104636	Hereward	W	GBR	3	vrn-A1	vrn-B1	vrn-D1	N/A	N/A	N/A	no
67	01C0107770	Nakskov	W	DNK	2	vrn-A1	vrn-B1	vrn-D1	N/A	N/A	N/A	no
68	01C0204880	Sumai 3	S	PRC	1	vrn-A1	vrn-B1	Vrn-D1a	N/A	N/A	N/A	no
69	01C0108183	Kulundinka	W	RUS	3	vrn-A1	vrn-B1	vrn-D1	N/A	N/A	N/A	no
70	01C0100843	APOLLO	W	AUT	3	vrn-A1	vrn-B1	vrn-D1	N/A	N/A	N/A	no
71	01C0105658	Apache	W	FRA	2	vrn-A1	vrn-B1	vrn-D1	N/A	N/A	N/A	yes
S1	01C0204913	Almansor	S	PRT	1	vrn-A1	Vrn-B1a	vrn-D1	N/A	N/A	N/A	no
S2	01C0202156	Anza	S	USA	1	Vrn-A1a	Vrn-B1f	vrn-D1	N/A	N/A	N/A	no
S3	01C0200507	Artemovka	S	UKR	2	Vrn-A1a	Vrn-B1a	vrn-D1	N/A	N/A	N/A	no
S4	01C0200682	Aurore	S	AUS	2	vrn-A1	Vrn-B1a	vrn-D1	N/A	N/A	N/A	no
S5	01C0201532	Baroota 8791	S	DZA	2	vrn-A1	Vrn-B1a	vrn-D1	N/A	N/A	Ppd-D1b	no
S6	01C0202597	Barta	S	ZAF	1	Vrn-A1a	Vrn-B1f	vrn-D1	N/A	N/A	Ppd-D1b	no
S7	01C0202042	Bastion	S	NLD	1	Vrn-A1a	Vrn-B1c	vrn-D1	Ppd-A1a	Ppd-B1b	Ppd-D1b	no
S8	01C0200094	Branisovicka IX/49	S	CZE	2	Vrn-A1a	Vrn-B1c	vrn-D1	Ppd-A1a	Ppd-B1b	Ppd-D1b	no
S9	01C0204089	Briscard	S	FRA	1	Vrn-A1a	vrn-B1	vrn-D1	N/A	N/A	N/A	no
S10	01C0202045	Capta	S	FRA	1	Vrn-A1a	vrn-B1	vrn-D1	N/A	N/A	N/A	no
S11	01C0201450	Carola	S	DEU	2	vrn-A1	Vrn-B1a	vrn-D1	N/A	N/A	N/A	no
S12	01C0203957	Centennial	S	USA	1	Vrn-A1a	Vrn-B1a	vrn-D1	N/A	N/A	N/A	no
S13	01C0201446	Chianti	s	ITA	2	vrn-A1	vrn-B1	Vrn-D1a	N/A	N/A	N/A	no
S14	01C0201989	Combination VII	S	USA	1	Vrn-A1a	Vrn-B1a	vrn-D1	N/A	N/A	N/A	no
S15	01C0204930	Crespon	S	ESP	1	Vrn-A1a	vrn-B1	vrn-D1	N/A	N/A	N/A	no
S16	01C0201441	Dardo	S	ITA	2	vrn-A1	Vrn-B1a	vrn-D1	N/A	N/A	N/A	yes
S17	01C0204694	Eurotas	S	GRC	1	Vrn-A1a	Vrn-B1a	vrn-D1	N/A	N/A	N/A	no
S18	01C0201433	Gai Printemps	S	FRA	2	Vrn-A1a	Vrn-B1a	vrn-D1	N/A	N/A	N/A	no
S19	01C0201730	I BO 5/377	S	ITA	2	vrn-A1	vrn-B1	Vrn-D1a	N/A	N/A	N/A	yes
S20	01C0200581	Kompolti	S	HUN	2	Vrn-A1a	Vrn-B1c	vrn-D1	N/A	N/A	N/A	no
S21	01C0204516	Kurskaya 263	S	UKR	2	Vrn-A1a	Vrn-B1c	vrn-D1	N/A	N/A	N/A	no
S22	01C0201144	Loosdorfer MW	S	AUT	3	vrn-A1	Vrn-B1c	vrn-D1	N/A	N/A	N/A	yes
S23	01C0200695	Marquis	S	CAN	1	Vrn-A1a	Vrn-B1a	vrn-D1	N/A	N/A	N/A	no
S24	01C0201025	Marquis (01C0201025)	S	CAN	2	Vrn-A1a	Vrn-B1f	vrn-D1	N/A	N/A	N/A	no
S25	01C0204857	Melissos	S	DEU	1	Vrn-A1a	vrn-B1	vrn-D1	N/A	N/A	N/A	no
S26	01C0203441	Orenbugskaja 1	S	RUS	1	Vrn-A1a	Vrn-B1a	vrn-D1	N/A	N/A	N/A	no
S27	01C0204897	Paragon	S	GBR	1	Vrn-A1a	Vrn-B1c	vrn-D1	N/A	N/A	Ppd-D1b	no
S28	01C0204594	Pyrothrix 28	S	KAZ	2	Vrn-A1b	Vrn-B1c	vrn-D1	N/A	N/A	N/A	yes
S29	01C0206103	Rescue	S	CAN	2	Vrn-A1b	Vrn-B1a	vrn-D1	N/A	N/A	N/A	yes
S30	01C0206115	Rex-Vilmorin	S	FRA	1	Vrn-A1a	Vrn-B1a	vrn-D1	N/A	N/A	N/A	no
S31	01C0205118	Taichung No. 29	S	TWN	1	Vrn-A1a	vrn-B1	Vrn-D1a	N/A	N/A	N/A	no
S32	01C0201713	VL 30	S	IND	3	Vrn-A1b+Vrn-D4	vrn-B1	Vrn-D1	N/A	N/A	N/A	no
S33	01C0204625	Zdar	S	CZE	2	Vrn-A1a	vrn-B1	vrn-D1	N/A	N/A	N/A	no
S34	01C0101154	Kolchoznica	S	RUS	2	Vrn-A1a	Vrn-B1c	vrn-D1	N/A	N/A	N/A	no
S	spring growth habit
W	winter growth habit
N/A	not available
Country of origin is listed in ISO 3166-1 alpha-3 country code format

## Sheet: Table S2
Table S2. 105 wheat cultivars grouped according the sequence variability of VRN-A1 gene body
			CNV VRN-A1	1.229	1.509	1.607	1.718	1.894	2.867	3.012	3.124	3.126	3.149	177bp insertion	3.214	3.221	3.229	3.236	3.259	3.287	3.291	3.529	3.592	3.827	3,880	3.966	4.474	4.531	4.568	4.585	4.872	5.098	5.239	5.333	5.462	5,550	5.629	5.687	5.756	5.76	5.957	5.988	6.035	6.209	6.331	6.396	6.433	6.735	6.806
group 1
2	Banderola	POL	3			del				G								T	A			G		G					G			T				G			G		G	T				T		T
3	Barryton	FRA	3			del				G								T	A			G		G					G			T				G			G		G	T				T		T
4	Batis	DEU	3			del				G								T	A			G		G					G			T				G			G		G	T				T		T
7	Brokat	DEU	3			del				G								T	A			G		G					G			T				G			G		G	T				T		T
14	Graindor	FRA	2			del				G								T	A			G		G					G			T				G			G		G	T				T		T
16	Hewit	NLD	3			del				G								T	A			G		G					G			T				G			G		G	T				T		T
20	Matylda	CZE	2			del				G								T	A			G		G					G			T				G			G		G	T				T		T
21	Nordika	CZE	3			del				G								T	A			G		G					G			T				G			G		G	T				T		T
33	2174	DEU	3			del				G								T	A			G		G					G			T				G			G		G	T				T		T
35	Elly	CZE	2			del				G								T	A			G		G					G			T				G			G		G	T				T		T
38	Rumunka	BIH	2			del				G								T	A			G		G					G			T				G			G		G	T				T		T
41	Barroko	GBR	3			del				G								T	A			G		G					G			T				G			G		G	T				T		T
42	Dalmatia 2	HRV	3			del				G								T	A			G		G					G			T				G			G		G	T				T		T
43	Bankuta	HUN	3			del				G								T	A			G		G					G			T				G			G		G	T				T		T
44	Arina	CHE	3			del				G								T	A			G		G					G			T				G			G		G	T				T		T
46	5499	IRN	3			del				G								T	A			G		G					G			T				G			G		G	T				T		T
48	Botagoz	KAZ	3			del				G								T	A			G		G					G			T				G			G		G	T				T		T
50	Seu Seun 8	KOR	3			del				G								T	A			G		G					G			T				G			G		G	T				T		T
53	Balan De Figanesti	ROM	3			del				G								T	A			G		G					G			T				G			G		G	T				T		T
54	Venistar	SVK	2			del				G								T	A			G		G					G			T				G			G		G	T				T		T
63	LENA	CZE	3			del				G								T	A			G		G					G			T				G			G		G	T				T		T
65	Chozo Mestnaja	RUS	3			del				G								T	A			G		G					G			T				G			G		G	T				T		T
71	Apache	FRA	2			del				G								T	A			G		G					G			T				G			G		G	T				T		T
group 2
5	Bernstein	DEU	4			del				G								T	A			G		G					G			T		A 29 % G 71 %		G			G		G	T				T		T
11	Etana	DEU	3			del				G								T	A			G		G					G			T		A 31 % G 69 %		G			G		G	T				T		T
12	Eurofit	AUT	3			del				G								T	A			G		G					G			T		A 30 % G 70 %		G			G		G	T				T		T
13	Fabius	AUT	3			del				G								T	A			G		G					G			T		A 32 % G 68 %		G			G		G	T				T		T
19	Ludwig	AUT	3			del				G								T	A			G		G					G			T		A 27 % G 73 %		G			G		G	T				T		T
40	Ceylon	FIN	3			del				G								T	A			G		G					G			T		A 32 % G 68 %		G			G		G	T				T		T
59	Euclide	FRA	3			del				G								T	A			G		G					G			T		A 27 % G 73 %		G			G		G	T				T		T
60	ESTIVUS	DEU	3			del				G								T	A			G		G					G			T		A 45 % G 55 %		G			G		G	T				T		T
61	COLONIA	DEU	3			del				G								T	A			G		G					G			T		A 42 % G 58 %		G			G		G	T				T		T
66	Hereward	GBR	3			del				G								T	A			G		G					G			T		A 32 % G 67 %		G			G		G	T				T		T
70	APOLLO	AUT	3			del				G								T	A			G		G					G			T		A 25 % G 75 %		G			G		G	T				T		T
group 3
6	Brilliant	DEU	2			del				G								T	A			G		G		A 49 % G 51 %			G			T				G			G		G	T				T		T
8	Complet	DEU	3			del				G								T	A			G		G		A 51 % G 49 %			G			T				G			G		G	T				T		T
10	Dromos	DEU	2			del				G								T	A			G		G		A 50 % G 50 %			G			T				G			G		G	T				T		T
17	Jindra	CZE	2			del				G								T	A			G		G		A 51 % G 49 %			G			T				G			G		G	T				T		T
23	Patras	DEU	2			del				G								T	A			G		G		A 54 % G 47 %			G			T				G			G		G	T				T		T
24	Sakura	CZE	2			del				G								T	A			G		G		A 56 % G 44 %			G			T				G			G		G	T				T		T
29	Tilman	FRA	2			del				G								T	A			G		G		A 52 % G 48 %			G			T				G			G		G	T				T		T
37	Jubile Ii.	BEL	2			del				G								T	A			G		G		A 51 % G 49 %			G			T				G			G		G	T				T		T
55	Eroica	SWE	2			del				G								T	A			G		G		A 50 % G 50 %			G			T				G			G		G	T				T		T
67	Nakskov	DNK	2			del				G								T	A			G		G		A 49 % G 51 %			G			T				G			G		G	T				T		T
group 4
15	Hana	CZE	3			del				G								T	A			G		G					G	A 62 % G 38 %		T				G			G		G	T				T		T
22	Pannonia NS	SRB	3			del				G								T	A			G		G					G	A 66 % G 34 %		T				G			G		G	T				T		T
25	Samanta	CZE	3			del				G								T	A			G		G					G	A 69 % G 31 %		T				G			G		G	T				T		T
27	Simila	CZE	3			del				G								T	A			G		G					G	A 70 % G 30 %		T				G			G		G	T				T		T
28	Svitava	CZE	3			del				G								T	A			G		G					G	A 69 % G 31 %		T				G			G		G	T				T		T
36	Kanhard Selection Buck	ARG	3			del				G								T	A			G		G					G	A 62 % G 38 %		T				G			G		G	T				T		T
39	Norstar	CAN	3			del				G								T	A			G		G					G	A 42 % G 58 %		T				G			G		G	T				T		T
47	Norin 40	JPN	3			del				G								T	A			G		G					G	A 69 % G 31 %		T				G			G		G	T				T		T
62	MARA	CZE	3			del				G								T	A			G		G					G	A 67 % G 33 %		T				G			G		G	T				T		T
group 5
1	Bagou	FRA	1				T	G			C	T			T	T		T		C	T	G		G			T	T							A	G	T			G	G					T			T
30	Claire	GBR	1				T	G			C	T			T	T		T		C	T	G		G			T	T							A	G	T			G	G					T			T
31	Chinese Spring	CHN	1				T	G			C	T			T	T		T		C	T	G		G			T	T							A	G	T				G					T			T
68	Sumai3	PRC	1				T	G			C	T			T	T		T		C	T	G		G			T	T							A	G	T			G	G					T			T
S1	Almansor	PRT	1				T	G			C	T			T	T		T		C	T	G		G			T	T							A	G	T			G	G					T			T
32	Jagger	USA	1				T	G			C	T			T	T		T		C	T	G		G			T	T							A	G	T			G	G					T			T
group 6
9	Corsaire	FRA	3			del				G								T	A			G		G	C 43 % T 57 %				G			T				G			G		G	T				T		T
26	Saskia	CZE	3			del				G								T	A			G		G	C 35 % T 65 %				G			T				G			G		G	T				T		T
group 7
64	Renan	FRA	3			del				G								T	A			G		G					G			T				G		C 27 % T 73 %	G		G	T				T		T
69	Kulundinka	RUS	3			del				G								T	A			G		G					G			T				G		C 32 % T 68 %	G		G	T				T		T
group 8
49	Batkan-Krasnaya	KGZ	2			del				G								T	A			G		G					G			T				G			G		G	T				T		T
18	Košutka	CZE	2			del				G								T	A			G		G					G			T				G			G		G	T				T		T
S16	Dardo	ITA	2			del				G								T	A			G		G					G			T				G			G		G	T				T		T
S19	I BO 5/377	ITA	2			del				G								T	A			G		G					G			T				G			G		G	T				T		T
S13	Chianti	ITA	2			del				G								T	A			G		G					G			T				G			G		G	T				T		T
group 9
45	F24	CHN	4			del				G								T	A			G		G					G			T				G			G		G	T				T		T
57	148	UKR	3			del				G								T	A			G		G					G			T				G			G		G	T				T		T
group 10
34	TDC	AUS	1			T	A	A		C	T	G			C	C		C	G	G	C	A		T		G	C	C	T	G		G			G	C	G		C	A	A	A				G		C	C
52	771-Vii/12	MKD	1
group 11
58	Atlas 66	USA	2			del				G			C 56 % T 44 %					T	A			G		G					G			T				G			G		G	T				T		T
group 12
51	Todireshti	MDA	3			del				G								T	A			G	C 43 % T 57 %	G					G			T				G			G		G	T				T		T
S22	Loosdorfer MW	AUT	3			del				G								T	A			G	T69%C31%	G					G			T				G			G		G	T				T		T
group 13
56	Tir	TUR	3			del				G								T	A			G		G					G			T				G			G		G	T			C 59 % T 41 %	T		T
group 14
S11	Carola	DEU	2
S14	Combination VII	USA	1
S15	Crespon	ESP	1
S17	Eurotas	GRC	1
S18	Gai Printemps	FRA	2
S20	Kompolti	HUN	2
S21	Kurskaya 263	UKR	2
S23	Marquis	CAN	1
S24	Marquis (b)	CAN	2
S25	Melissos	DEU	1
S26	Orenbugskaja 1	RUS	1
S27	Paragon	GBR	1
S30	Rex-Vilmorin	FRA	1
S31	Taichung No.29	TWN	1
S33	Zdar	CZE	2
S34	Kolchoznica	RUS	2
S6	Barta	ZAF	1
S7	Bastion	NLD	1
S8	Branisovicka IX/49	CZE	2
S9	Briscard	FRA	1
S10	Capta	FRA	1
S12	Centennial	USA	1
S2	Anza	USA	1
group 15
S4	Aurore	AUS	2			del				G								T	A			G		G		A 29% G71%			G			T				G			G		G	T		A79% G21%		T		T
group 16	INZERCE 177bp
S28	Pyrothrix 28	KAZ	2	T					G56% T44%					177bp in			C50% T50%	T				G		G				T			del		C			G					G		A			T	C52% T48%		T
group 17	INZERCE 177bp
S29	Rescue	CAN	2	T	C 43 % T 57 %				G55% T45%					177bp in			C51% T49%	T				G		G				T			del		C			G					G		A			T	C45% T55%		T
group 18
S32	VL 30 *	IND	3	C31% T69%			A60% T40%	A65% G35%	G42% T58%		C42% T58%	G59% T41%		177bp in	C59% T 41%	C68% T32%	C65% T 35%	T		C41% G59%	C60% T40%	G		G			C70% T30%	T			del69% G28%		C59% G41%		A38% G62%	G	G65% T35%				G		A66% G34%			T	C67% T 33%		T
group 19
S5	Baroota 8791	DZA	2							G								T	A			G		G					G			T				G			G		G	T		A41% G59%		T		T
group 20
S3	Artemovka	UKR	2
														UNSURE						rip3
PHENOTYPE				NOTE: 1st nucleotide of exon 1 corressponds to nucleotide postition 508 in TabS5.
WINTER wheat
SPRING wheat carrying vrn-A1
SPRING wheat carrying Vrn-A1a
SPRING wheat carrying Vrn-A1b
[truncated: 24 more columns]

## Sheet: Table S3
Table S3. Primers used to detect allelic variants of VRN-1.
Target	Primer name	Primer sequence	PCR product	wt PCR product	Reference
VRNA1_177in	vrnA1_177inF	TGATCAGCTAGAACCG	854 bp	677 bp	this study
	vrnA1_177inR	GAGTTCAGAGAATTGTC
VRNA1S_177in	VRNA1S_177inF	TCACCCAACCACCTGATAG	751 bp	574 bp	this study
	VRNA1S_177inR	TTTGGCATACGGTCCATAC
VRNB1_837in	VRNB1_837inF	ACCATCTCCTTGCTTGCG	2,389 bp	1,552 bp	this study
	VRNB1_837inR	GACGATACGAACACGACAACC
VRN-A1 promoter	VRN1AF	GAAAGGAAAAATTCTGCTCG	965 + 876 bp (Vrn-A1a)	734 bp	Yan et al., 2004
	VRN1AF	GCAGGAAATCGAAATCGAAG
VRN-B1 intron 1	Ex1/B/F3	GAAGCGGATCGAGAACAAGAT	709 bp (Vrn-B1a)	1,149 bp	Milec et al., 2012
	Intr1/B/F	CAAGTGGAACGGTTAGGACA	673 bp (Vrn-B1b)
	Intr1/B/R3	CTCATGCCAAAAATTGAAGATGA	849 bp (Vrn-B1c)
	Intr1/B/R4	CAAATGAAAAGGAATGAGAGCA
VRN-D1 intron 1	Intr1/D/F	GTTGTCTGCCTCATCAAATCC	1,671 bp	997 bp	Fu et al., 2005
	Intr1/D/R3	GGTCACTGGTGGTCTGTGC
	Intr1/D/R4	AAATGAAAAGGAACGAGAGCG
PPD-A1 5´UTR	TaPpd-A1prodelF	CGTACTCCCTCCGTTTCTTT	229 bp	338 bp	Nishida et al., 2013
	TaPpd-A1prodelR3	AATTTACGGGGACCAAATACC
	TaPpd-A1prodelR2	GTTGGGGTCGTTTGGTGGTG
PPD-D1 5´UTR	Ppd-D1_F	ACGCCTCCCACTACACTG	288 bp	414 bp	Beales et al., 2007
	Ppd-D1_R1	GTTGGTTCAAACAGAGAGC
	Ppd-D1_R2	CACTGGTGGTAGCTGAGATT

## Sheet: Table S4
Table S4. G4 motifs in VRN-1 homoeologous promoters
				SEQUENCE						LENGTH (bp)		POSITION (bp upstream the ATG in TDC)
	VRN-A1			GGGGCGGGCGGGCGGGCGCGGCGGGCCGCCCGGG						34		784
	VRN-B1			GGGGCCCCGCGGGTCGGGCTGGG						23		274
				GGGAGGGCGGCTGCGGGGCGGACGGGCGGG						30		735
	VRN-D1			GGGGCCCCGCGGGGCGGGCCGGG						23		265
				GGGCGGGCCCGGGGTGGGG						19		310
	Shared G4 motifs between homoeologs are highlited with the same color.

## Sheet: Table S5
Table S5. 105 wheat cultivars grouped according the sequence variability of VRN-B1 gene body.
34	TDC	C	C	C	C	G	T	G	T	A	A	T	G	T	A	C	C	T		C	T	T	C	A			T	C	T		C	G	A	A	T	T	C	G	T	G	A	A	A	G	T	C	T	G	A
vrn-B1		1.294	1.575	1.752	2.294	2.977	2.979	2.981	3.187	3.591	3.592	3.656	3.675	3.698	4.133	4,430	5.006	5.012	5,108-5,114	5.121	5.155	5,220	5.285	5.359	5,390-5,425	5.501	5.706	5.866	5.894	5.904	5.905	5.938	6.427	6.486	6.562	6.814	6.859	7.041	7.218	7.227	7.331	7,490	7.627	7.662	7.735	7.796	7.844	7.901	7.902
GROUP 1B
1	Bagou																		INS CCCCCAC											INS C											G
2	Banderola																		INS CCCCCAC											INS C											G
3	Barryton																		INS CCCCCAC											INS C											G
4	Batis																		INS CCCCCAC											INS C											G
8	Complet																		INS CCCCCAC											INS C											G
9	Corsaire																		INS CCCCCAC											INS C											G
10	Dromos																		INS CCCCCAC											INS C											G
11	Etana																		INS CCCCCAC											INS C											G
14	Graindor																		INS CCCCCAC											INS C											G
16	Hewit																		INS CCCCCAC											INS C											G
17	Jindra																		INS CCCCCAC											INS C											G
18	Košutka																		INS CCCCCAC											INS C											G
19	Ludwig																		INS CCCCCAC											INS C											G
20	Matylda																		INS CCCCCAC											INS C											G
21	Nordika																		INS CCCCCAC											INS C											G
22	Pannonia NS																		INS CCCCCAC											INS C											G
23	Patras																		INS CCCCCAC											INS C											G
24	Sakura																		INS CCCCCAC											INS C											G
25	Samanta																		INS CCCCCAC											INS C											G
26	Saskia																		INS CCCCCAC											INS C											G
27	Simila																		INS CCCCCAC											INS C											G
28	Svitava																		INS CCCCCAC											INS C											G
29	Tilman																		INS CCCCCAC											INS C											G
32	Jagger																		INS CCCCCAC											INS C											G
33	2174																		INS CCCCCAC											INS C											G
35	Elly																		INS CCCCCAC											INS C											G
36	Kanhard Selection Buck																		INS CCCCCAC											INS C											G
37	Jubile Ii.																		INS CCCCCAC											INS C											G
39	Norstar																		INS CCCCCAC											INS C											G
40	Ceylon																		INS CCCCCAC											INS C											G
41	Barroko																		INS CCCCCAC											INS C											G
44	Arina																		INS CCCCCAC											INS C											G
47	Norin 40																		INS CCCCCAC											INS C											G
49	Batkan-Krasnaya																		INS CCCCCAC											INS C											G
50	Seu Seun 8																		INS CCCCCAC											INS C											G
51	Todireshti																		INS CCCCCAC											INS C											G
54	Venistar																		INS CCCCCAC											INS C											G
59	Euclide																		INS CCCCCAC											INS C											G
60	ESTIVUS																		INS CCCCCAC											INS C											G
61	COLONIA																		INS CCCCCAC											INS C											G
62	MARA																		INS CCCCCAC											INS C											G
63	LENA																		INS CCCCCAC											INS C											G
66	Hereward																		INS CCCCCAC											INS C											G
67	Nakskov																		INS CCCCCAC											INS C											G
70	APOLLO																		INS CCCCCAC											INS C											G
71	Apache																		INS CCCCCAC											INS C											G
S9	Briscard																		INS CCCCCAC											INS C											G
S10	Capta																		INS CCCCCAC											INS C											G
S15	Crespon																		INS CCCCCAC											INS C											G
S19	I BO 5/377																		INS CCCCCAC											INS C											G
S25	Melissos																		INS CCCCCAC											INS C											G
S32	VL 30 *																		INS CCCCCAC											INS C											G
S33	Zdar																		INS CCCCCAC											INS C											G
GROUP 2B
5	Bernstein																		INS CCCCCAC											INS C											G						C
6	Brilliant																		INS CCCCCAC											INS C											G						C
7	Brokat																		INS CCCCCAC											INS C											G						C
12	Eurofit																		INS CCCCCAC											INS C											G						C
15	Hana																		INS CCCCCAC											INS C											G						C
30	Claire																		INS CCCCCAC											INS C											G						C
64	Renan																		INS CCCCCAC											INS C											G						C
GROUP 3B
55	Eroica																		INS CCCCCAC											INS C											G
69	Kulundinka																		INS CCCCCAC											INS C											G
S13	Chianti																		INS CCCCCAC											INS C											G
GROUP 4B
38	Rumunka	G	T		T		C		C			C		C	G	T	A	G	INS CCCCCAC											INS C		A	G	G			DEL	A	C	A	G	G	G	A	A	T		A	G
52	771-Vii/12	G	T		T		C		C			C		C	G	T	A	G	INS CCCCCAC											INS C		A	G	G			DEL	A	C	A	G	G	G	A	A	T		A	G
GROUP 5B
34	TDC
48	Botagoz
GROUP 6B
13	Fabius																		INS CCCCCAC			C								INS C											G
46	5499																		INS CCCCCAC			C								INS C											G
GROUP 7B
68	Sumai3																		INS CCCCCAC					G						INS C											G
S31	Taichung No.29																		INS CCCCCAC					G						INS C											G
GROUP 8B
45	F24									T	T								INS CCCCCAC											INS C											G
57	148									T	T								INS CCCCCAC											INS C											G
GROUP 9B
31	Chinese Spring																		INS CCCCCAC											INS C											G
GROUP 10B
42	Dalmatia 2																		INS CCCCCAC											INS C											G
GROUP 11B
43	Bankuta					A													INS CCCCCAC											INS C											G
GROUP 12B
53	Balan De Figanesti									T	T								INS CCCCCAC							INS C				INS C											G
GROUP 13B
56	Tir																		INS CCCCCAC									T		INS C											G
GROUP 14B
58	Atlas 66	G		A	T		C	C	C				G	C	G		A	G	INS CCCCCAC	del	del		T		DEL 36bp		C		C		DEL		G	G	C	A	T		C		G		G
GROUP 15B
65	Chozo Mestnaja																		INS CCCCCAC											INS C											G
34	TDC	T				G	C	G
Vrn-B1a		1341	1342-6099	6105-8191		8619	9202	10786
GROUP 16B
S1	Almansor	C	DEL 4757bp	DEL 2086bp		G	A	A
S3	Artemovka	C	DEL 4757bp	DEL 2086bp		G	A	A
S4	Aurore	C	DEL 4757bp	DEL 2086bp		G	A	A
S5	Baroota 8791	C	DEL 4757bp	DEL 2086bp		G	A	A
S12	Centennial	C	DEL 4757bp	DEL 2086bp		G	A	A
S14	Combination VII	C	DEL 4757bp	DEL 2086bp		G	A	A
S17	Eurotas	C	DEL 4757bp	DEL 2086bp		G	A	A
S18	Gai Printemps	C	DEL 4757bp	DEL 2086bp		G	A	A
S22	Loosdorfer MW	C	DEL 4757bp	DEL 2086bp		G	A	A
S23	Marquis	C	DEL 4757bp	DEL 2086bp		G	A	A
S26	Orenbugskaja 1	C	DEL 4757bp	DEL 2086bp		G	A	A
S29	Rescue	C	DEL 4757bp	DEL 2086bp		G	A	A
GROUP 17B
S11	Carola	C	DEL 4757bp	DEL 2086bp		C	A	A
S16	Dardo	C	DEL 4757bp	DEL 2086bp		C	A	A
S30	Rex-Vilmorin	C	DEL 4757bp	DEL 2086bp		C	A	A
34	TDC						C	G	T	C					Origin of duplicated sequence			ATGAATGTAATTCACATGTGACTAGTGTTCCGCCCCTGTTTAGGAATGAAATCGATGCTTCTGAACCAGTTCAATGTGTTTGTTGGATATTTTTTGGAGAAGAACATGTGACCCAATGACAGGTGGGTCCTACTCGTAGGGCACGACTCTCTGTTTGCGCTTTGGATAGGCATCCTCCATATCCATATGGAGCGCATCAACGTGGTGACTCTGCTAGAGTTGCTCTTACACACCTCGATATGCAACTTTAGCTCACCATGCTTGATATACGTTTAGCCATCCAATGATTGAACAATTGGTGTTGGTAGAAGCAGAGTCCATGCCAAACCACTATGTTAAATGCCTGACAAACGGGTCTTTATCTAGTTCCTTTTTGAGATGCACCTTAGTGTGTTATTT…
Vrn-B1c		798-8028				8028-8459	8531	8570	8895	9202
GROUP 18B															INS duplication_1SNP, 8343 G			ATGAATGTAATTCACATGTGACTAGTGTTCTGCCCCTGTTTAGGAATGAAATCGATGCTTCTGAACCAGTTCAATGTGTTTGTTGGATATTTTTTGGAGAAGAACATGTGACCCAATGACAGGTGGGTCCTACTCGTAGGGCACGACTCTCTGTTTGCGCTTTGGATAGGCATCCTCCATATCCATATGGAGCGCATCAACGTGGTGACTCTGCTAGAGTTGCTCTTACACACCTCGATATGCAACTTTAGCTCACCATGCTTGATATACGTTTAGCCATCCAATGATTGAACAATTGGTGTTGGTAGAAGCAGAGTCCATGCCAAACCACTATGTTAAATGCCTGACAAACGGGTCTTTATCTAGTTCCTTTTTGAGATGCACCTTAGTGTGTTATTT…
S7	Bastion	DEL 7230bp				INS duplication_1SNP, 8343 G	T	A	C	A
S8	Branisovicka IX/49	DEL 7230bp				INS duplication_1SNP, 8343 G	T	A	C	A
S20	Kompolti	DEL 7230bp				INS duplication_1SNP, 8343 G	T	A	C	A
S21	Kurskaya 263	DEL 7230bp				INS duplication_1SNP, 8343 G	T	A	C	A
S27	Paragon	DEL 7230bp				INS duplication_1SNP, 8343 G	T	A	C	A
S34	Kolchoznica	DEL 7230bp				INS duplication_1SNP, 8343 G	T	A	C	A
GROUP 19B
S28	Pyrothrix 28	DEL 7230bp				INS duplication_1SNP, 8343 C	T	A	C	A					INS duplication_1SNP, 8343 C			ATGAATGTAATTCACATGTGACTAGTGTTCTGCCCCTGTTTAGGAATGAAATCGATGCTTCTGAACCAGTTCAATGTGTTTGTTGGATATTTTTTGGAGAAGAACATGTGACCCAATGACAGGTGGGTCCTACTCGTAGGGCACGACTCTCTGTTTGCGCTTTGGATAGGCATCCTCCATATCCATATGGAGCGCATCAACGTGGTGACTCTGCTAGAGTTGCTCTTACACACCTCGATATGCAACTTTAGCTCACCATGCTTGATATACGTTTAGCCATCCAATGATTGAACAATTGGTGTTGGTAGAAGCAGACTCCATGCCAAACCACTATGTTAAATGCCTGACAAACGGGTCTTTATCTAGTTCCTTTTTGAGATGCACCTTAGTGTGTTATTT…
34	TDC
Vrn-B1f				5099-5106				8903-9739
GROUP 20B
S2	Anza			INS ACCCCCC				INS 837bp
S6	Barta			INS ACCCCCC				INS 837bp
S24	Marquis (b)			INS ACCCCCC				INS 837bp
NOTE: nucleotide position 1 corressponds to the first nucleotide of exon1 in TabS6.
PHENOTYPE
WINTER wheat
SPRING wheat
[truncated: 30 more columns]

## Sheet: Table S6
Table S6. Primers used for the RT-qPCR
Target	Primer name	Primer sequence
GAPDH (Ivaničová et al., 2017)	GAPDH_F	TTAGACTTGCGAAGCCAGCA
	GAPDH_R	AAATGCCCTTGAGGTTTCCC
VRNA1-long	q.VRNA1-L-F1	TCCACCGAGTCATGTATGGA
VRN1 RT-qPCR full transcript
(Kippes et al., 2018)	q.VRNA1-L-R1	GAGAACCTTTTCTGCATAAGAA
VRNA1-short	q.VRNA1-S-F1	CACCAAGGGAAAGCTCTACG
VRN1 RT-qPCR short transcript
(Kippes et al., 2018)	q.VRNA1-S-R1	GTTAACTTGTAACTGGGAGCTAA
VRN-B1 (this study)	q.VRNB1_F	TCAGCCTCAAACAAGCTCTTCT
	q.VRNB1_R	CTCTGCCCTCTCTCCTGATG

## Sheet: Table S7
Table S7. 105 wheat cultivars grouped according the sequence variability of VRN-D1 gene body.
		810-5,061	3,276-3,292	4.068	REGION +-4,600	4.961	5.646	6,342-6,356	10.085	10.384	10.385	11.315	11.318	11.334
34	TDC			C	MICROSATELLITES	A	A		A	T	G	T	C	G
GROUP 1D
1	Bagou				MICROSATELLITES	G
2	Banderola				MICROSATELLITES	G
3	Barryton				MICROSATELLITES	G
4	Batis				MICROSATELLITES	G
5	Bernstein				MICROSATELLITES	G
6	Brilliant				MICROSATELLITES	G
10	Dromos				MICROSATELLITES	G
11	Etana				MICROSATELLITES	G
12	Eurofit				MICROSATELLITES	G
17	Jindra				MICROSATELLITES	G
19	Ludwig				MICROSATELLITES	G
20	Matylda				MICROSATELLITES	G
21	Nordika				MICROSATELLITES	G
22	Pannonia NS				MICROSATELLITES	G
23	Patras				MICROSATELLITES	G
24	Sakura				MICROSATELLITES	G
25	Samanta				MICROSATELLITES	G
26	Saskia				MICROSATELLITES	G
27	Simila				MICROSATELLITES	G
28	Svitava				MICROSATELLITES	G
29	Tilman				MICROSATELLITES	G
30	Claire				MICROSATELLITES	G
33	2174				MICROSATELLITES	G
35	Elly				MICROSATELLITES	G
37	Jubile Ii.				MICROSATELLITES	G
40	Ceylon				MICROSATELLITES	G
41	Barroko				MICROSATELLITES	G
44	Arina				MICROSATELLITES	G
45	F24				MICROSATELLITES	G
47	Norin 40				MICROSATELLITES	G
49	Batkan Krasnaya				MICROSATELLITES	G
51	Todireshti				MICROSATELLITES	G
53	Balan De Figanesti				MICROSATELLITES	G
54	Venistar				MICROSATELLITES	G
55	Eroica				MICROSATELLITES	G
59	Euclide				MICROSATELLITES	G
60	ESTIVUS				MICROSATELLITES	G
61	COLONIA				MICROSATELLITES	G
62	MARA				MICROSATELLITES	G
63	LENA				MICROSATELLITES	G
64	Renan				MICROSATELLITES	G
66	Hereward				MICROSATELLITES	G
67	Nakskov				MICROSATELLITES	G
69	Kulundinka				MICROSATELLITES	G
70	APOLLO				MICROSATELLITES	G
S1	Almansor				MICROSATELLITES	G
S2	Anza				MICROSATELLITES	G
S3	Artemovka				MICROSATELLITES	G
S4	Aurore				MICROSATELLITES	G
S5	Baroota 8791				MICROSATELLITES	G
S6	Barta				MICROSATELLITES	G
S7	Bastion				MICROSATELLITES	G
S9	Briscard				MICROSATELLITES	G
S10	Capta				MICROSATELLITES	G
S15	Crespon				MICROSATELLITES	G
S16	Dardo				MICROSATELLITES	G
S17	Eurotas				MICROSATELLITES	G
S20	Kompolti				MICROSATELLITES	G
S25	Melissos				MICROSATELLITES	G
S27	Paragon				MICROSATELLITES	G
S28	Pyrothrix 28				MICROSATELLITES	G
S32	VL 30 *				MICROSATELLITES	G
S33	Zdar				MICROSATELLITES	G
S34	Kolchoznica				MICROSATELLITES	G
GROUP 2D
9	Corsaire				MICROSATELLITES
13	Fabius				MICROSATELLITES
14	Graindor				MICROSATELLITES
15	Hana				MICROSATELLITES
32	Jagger				MICROSATELLITES
34	TDC			C	MICROSATELLITES	A	A		A	T	G	T	C	G
39	Norstar				MICROSATELLITES
71	APACHE				MICROSATELLITES
GROUP 3D
7	Brokat		17bp del		MICROSATELLITES	G
8	Complet		17bp del		MICROSATELLITES	G
16	Hewit		17bp del		málo readů	G
43	Bankuta		17 bp del		MICROSATELLITES	G
50	Seu Seun 8		17 bp del		MICROSATELLITES	G
57	148		17 bp del		MICROSATELLITES	G
S12	Centennial		17 bp del		MICROSATELLITES	G
S14	Combination VII		17 bp del		MICROSATELLITES	G
S18	Gai Printemps		17 bp del		MICROSATELLITES	G
S22	Pyrothrix 28		17 bp del		MICROSATELLITES	G
S23	Marquis		17 bp del		MICROSATELLITES	G
S24	Marquis (b)		17 bp del		MICROSATELLITES	G
S26	Orenbugskaja 1		17 bp del		MICROSATELLITES	G
GROUP 4D
36	Kanhard Selection Buck			T	MICROSATELLITES	G		DEL 14bp
38	Rumunka			T	MICROSATELLITES	G		DEL 14bp
42	Dalmatia 2			T	MICROSATELLITES	G		DEL 14bp
52	771-Vii/12			T	MICROSATELLITES	G		DEL 14bp
56	Tir			T	MICROSATELLITES	G		DEL 14bp
65	Chozo Mestnaja			T	MICROSATELLITES	G		DEL 14bp
S8	Branisovicka IX/49			T	MICROSATELLITES	G		DEL 14bp
S11	Carola			T	MICROSATELLITES	G		DEL 14bp
S30	Rex-Vilmorin			T	MICROSATELLITES	G		DEL 14bp
																			NOTE: nucleotide position 1 corressponds to the first nucleotide of exon1 in TabS7.
GROUP 5D
31	Chinese Spring	4232 bp del
46	5499	4232bp del
48	Botagoz	4232bp del
68	Sumai3	4232 bp del
S13	Chianti	4232 bp del
S19	I BO 5/377	4232 bp del
S31	Taichung No.29	4232 bp del
GROUP 6D
18	Košutka				MICROSATELLITES	G			G
GROUP 7D
58	Atlas 66				MICROSATELLITES	G	C
GROUP 8D
S21	Kurskaya 263				MICROSATELLITES	G						A	T	T
GROUP 9D
S29	Rescue			T	MICROSATELLITES	G		DEL 14bp		A	A
PHENOTYPE
WINTER wheat
SPRING wheat

## Sheet: Table S8
Table S8. Shared microsatellite tandem repeats between homoeologs are highlited with the same color.
	Microsatellite repeats finder			http://insilico.ehu.es/mini_tools/microsatellites/?info
	vrn-A1				vrn-B1				vrn-D1
	Position	Cycle	Repeats	Sequence	Position	Cycle	Repeats	Sequence	Position	Cycle	Repeats	Sequence
	155	5	3	GCACTGCACTGCACT	71	3	3	CTACTACTA
	249	4	4	CGCCCGCCCGCCCGCC	216	2	3	CACACA
	449	3	3	CCGCCGCCG	438	4	4	AGCCAGCCAGCCAGCC	416	4	3	AGCCAGCCAGCC
	588	2	4	GTGTGTGT	615	2	4	GTGTGTGT
	603	2	3	GAGAGA	630	2	3	GAGAGA	599	2	3	GAGAGA
	872	2	3	CTCTCT	900	2	3	CTCTCT	869	2	3	CTCTCT
	For the analyses were used only selected representative sequences of TDC (vrn-A1, vrn-B1, vrn-D1), which did not differ from other sequenced cultivars with recessive alleles.

## Sheet: Table S9
Table S9. PCR conditions and sequencing platform used for VRN-1 and VRN-1 upstream region sequencing.
Region	Primer name	Primer sequence	PCR amplification	Sequencing platform
VRN-A1, VRN-D1, Vrn-B1	VRN1_F	GCTGAAGCGGATCGAGAACAAGATCA	PrimeSTAR GXL DNA Polymerase (Takara)	Illumina iSeq
	VRN1_R	CTGCAAGGAACAACCCGACCAA TTCAAAAG	2-step protocol
VRN-A1 exon 8	VRNA1ex8_F	CAAACTCAGCCTCAAACCAGC	HOT FIREPol DNA Polymerase (Solis BioDyne) Ta = 64,5 °C	Sanger sequencing
	VRNA1ex8_R	AAACAACACCCAGTAGAGACGG
Vrn-B1 exon 8	VRNB1ex8_F	ACTCAGCCTCAAACAAGCTCT	HOT FIREPol DNA Polymerase (Solis BioDyne) Ta = 64,5 °C	Sanger sequencing
	VRNB1ex8_R	ATTCACATAAACAACACCCGCTC
VRN-D1 exon 8	VRNB1ex8_F	ACTCAGCCTCAAACAAGCTCT	HOT FIREPol DNA Polymerase (Solis BioDyne) Ta = 64,5 °C	Sanger sequencing
	VRND1ex8_R	ATTCACATAAACAACACCCGCTC
vrn-B1	vrnB1_2F	CTCTCCTCCCTCTCTTCCGC	Expand Long Range, dNTPack (Roche),	Illumina iSeq
(Guedira et al., 2016)	vrnB1_2R	TTGGTCACACATGTCATTCCTCT	HOT FIREPol DNA Polymerase (Solis BioDyne)
	vrnB1_3F	ACGCACATGCCTAAAGGTGT	3% DMSO
	vrnB1_3R	CGCGTCTCCCTGTGAGAAAT	Ta = 65 °C
	vrnB1_4F	TAGGCACGAGGAGGTGGTTA
	vrnB1_4R	GCAACCGCAACATACACCAG
VRN-A1 promoter	VRN1_prom_F1	GCCTAGTTCGACGTGTGATG	HOT FIREPol DNA Polymerase (Solis BioDyne)	Sanger sequencing
	VRN1_prom_R1	CTTCTGCAGTGACCAGCTTC
(Kippes et al., 2018)	VRN1_prom_F2	CACCGCAAAGTTTAGGGATGT	Ta = 60 °C (F1R1)
	VRN1_prom_R2	GAGTGGGCGCAGTGTATTTT	Ta = 53 °C (F3R3)
	VRN1_prom_F3	CAGCACGGCCCTATATATCG	Ta = 55 °C
	VRN1_prom_R3	AGAAGAAGGGAAAGAGCGGA
	VRN1_prom_F4	CCAGCCAGCATTTCCTCTTT
	VRNA1_prom_R5	CCTGCCGGTTGATCTTGTTCT
VRN-B1 promoter	VRNB1_promF	AAGTGTTAGTAGGATGGGAGTGATG	PrimeSTAR GXL DNA Polymerase (Takara)	Illumina iSeq
	VRNB1_promR	CCTTGGTGGAGAAGATGATGAGG	3-step protocol
			Ta = 60 °C
VRN-D1 promoter	VRND1_promF	TTTGACCGTGCTAAGTGGTAGTATT	PrimeSTAR GXL DNA Polymerase (Takara)	Illumina iSeq
	VRND1_promR	TTTCCCTTGGTGGAGAAGATGATG	3-step protocol
			Ta = 63 °C
